# Supplementary material for: Selective Role of the Putamen in Serial Reversal Learning in the Marmoset
Source: Cereb Cortex. 2018 Nov 3;29(1):447–60. doi: 10.1093/cercor/bhy276 (PMC6294407; doi:10.1093/cercor/bhy276)
Supplement: Supplementary Data [file bhy276suppl_1.zip]

Archive with 6 entries (6 files):
- bhy276_Supplementary_Figure_5.tif
- bhy276_Jackson_CC-Suppl-subm2.docx
- bhy276_Supplementary_Figure_1.tif
- bhy276_Supplementary_Figure_2.tif
- bhy276_Supplementary_Figure_3.tif
- bhy276_Supplementary_Figure_4.tif
